# Supplementary material for: Valorization of Polyethylene Terephthalate to Muconic Acid by Engineering Pseudomonas Putida
Source: Int J Mol Sci. 2022 Sep 20;23(19):10997. doi: 10.3390/ijms231910997 (PMC9569715; doi:10.3390/ijms231910997)
Supplement: Supplementary file 1 [file ijms-23-10997-s001.zip]

Archive with 1 entries (1 files):
- ijms-1919616-supplementary.pdf
